# Supplementary material for: Identification and Characterization of Nine Novel X-Chromosomal Short Tandem Repeats on Xp21.1, Xq21.31, and Xq23 Regions
Source: Front Genet. 2021 Nov 17;12:784605. doi: 10.3389/fgene.2021.784605 (PMC8635773; doi:10.3389/fgene.2021.784605)
Supplement: Supplementary file 2 [file Table3.XLSX]

## Sheet: Sheet1
Supplementary Table 3. The p values of Linkage disequilibrium test of the nine X-STRs in males.
Loci	X003	X006	X008	X016	X018	X019	X028	X029
X006	0.0538614
X008	0.560198	0.563267
X016	0.714059	0.218911	0.873366
X018	0.913762	0.273366	0.257921	0.00019802
X019	0.322574	0.504257	0.960297	0.657228	0.415842
X028	0.898119	0.541485	0.532079	0.069604	0.000990099	0.26802
X029	0.103663	0.0126733	0.876535	0.673663	0.969604	0.475347	0.160396
X033	0.738119	0.597327	0.597525	0.329208	0.434554	0.588317	0.533861	0.199208
The p values less than 0.0013889 are in bold.

## Sheet: Sheet2
Pair	(0	1)	Exact	P	0.0538614	0.00140952	(10100	Steps	done)
Pair	(0	2)	Exact	P	0.560198	0.00365396	(10100	Steps	done)				males
Pair	(1	2)	Exact	P	0.563267	0.00405404	(10100	Steps	done)
Pair	(0	3)	Exact	P	0.714059	0.00205519	(10100	Steps	done)					0	1	2	3	4	5	6	7	8
Pair	(1	3)	Exact	P	0.218911	0.00141355	(10100	Steps	done)				0
Pair	(2	3)	Exact	P	0.873366	0.00239357	(10100	Steps	done)				1	0.0538614
Pair	(0	4)	Exact	P	0.913762	0.00365969	(10100	Steps	done)				2	0.560198	0.563267
Pair	(1	4)	Exact	P	0.273366	0.00181802	(10100	Steps	done)				3	0.714059	0.218911	0.873366
Pair	(2	4)	Exact	P	0.257921	0.0029632	(10100	Steps	done)				4	0.913762	0.273366	0.257921	0.00019802
Pair	(3	4)	Exact	P	0.00019802	0.000139312	(10100	Steps	done)				5	0.322574	0.504257	0.960297	0.657228	0.415842
Pair	(0	5)	Exact	P	0.322574	0.0028257	(10100	Steps	done)				6	0.898119	0.541485	0.532079	0.069604	0.000990099	0.26802
Pair	(1	5)	Exact	P	0.504257	0.00245064	(10100	Steps	done)				7	0.103663	0.0126733	0.876535	0.673663	0.969604	0.475347	0.160396
Pair	(2	5)	Exact	P	0.960297	0.0013752	(10100	Steps	done)				8	0.738119	0.597327	0.597525	0.329208	0.434554	0.588317	0.533861	0.199208
Pair	(3	5)	Exact	P	0.657228	0.00204795	(10100	Steps	done)
Pair	(4	5)	Exact	P	0.415842	0.00218919	(10100	Steps	done)
Pair	(0	6)	Exact	P	0.898119	0.00238528	(10100	Steps	done)
Pair	(1	6)	Exact	P	0.541485	0.00173896	(10100	Steps	done)
Pair	(2	6)	Exact	P	0.532079	0.0031424	(10100	Steps	done)
Pair	(3	6)	Exact	P	0.069604	0.00139635	(10100	Steps	done)
Pair	(4	6)	Exact	P	0.000990099	0.000298526	(10100	Steps	done)
Pair	(5	6)	Exact	P	0.26802	0.00271881	(10100	Steps	done)
Pair	(0	7)	Exact	P	0.103663	0.00250341	(10100	Steps	done)
Pair	(1	7)	Exact	P	0.0126733	0.000901968	(10100	Steps	done)
Pair	(2	7)	Exact	P	0.876535	0.00228851	(10100	Steps	done)
Pair	(3	7)	Exact	P	0.673663	0.0027824	(10100	Steps	done)
Pair	(4	7)	Exact	P	0.969604	0.00135898	(10100	Steps	done)
Pair	(5	7)	Exact	P	0.475347	0.0021179	(10100	Steps	done)
Pair	(6	7)	Exact	P	0.160396	0.0021062	(10100	Steps	done)
Pair	(0	8)	Exact	P	0.738119	0.00226205	(10100	Steps	done)
Pair	(1	8)	Exact	P	0.597327	0.00290475	(10100	Steps	done)
Pair	(2	8)	Exact	P	0.597525	0.00253454	(10100	Steps	done)
Pair	(3	8)	Exact	P	0.329208	0.00256174	(10100	Steps	done)
Pair	(4	8)	Exact	P	0.434554	0.00348677	(10100	Steps	done)
Pair	(5	8)	Exact	P	0.588317	0.00356619	(10100	Steps	done)
Pair	(6	8)	Exact	P	0.533861	0.00212343	(10100	Steps	done)
Pair	(7	8)	Exact	P	0.199208	0.0023769	(10100	Steps	done)
							females
Pair(0	1)		0.21455					0	1	2	3	4	5	6	7	8
Pair(0	2)		0.20604				0
Pair(1	2)		0.56931				1	0.21455
Pair(0	3)		0.59871				2	0.20604	0.56931
Pair(1	3)		0.94644				3	0.59871	0.94644	0.99267
Pair(2	3)		0.99267				4	0.17168	0.97416	0.40624	0.19297
Pair(0	4)		0.17168				5	0.76594	0.20475	0.20851	0.45693	0.00208
Pair(1	4)		0.97416				6	0.14733	0.27168	0.87515	0.97723	0.03624	0.63455
Pair(2	4)		0.40624				7	0.01327	0.17356	0.68396	0.96416	0.80188	0.75634	0.19653
Pair(3	4)		0.19297				8	0.84703	0.9103	0.35525	0.89416	0.21455	0.2197	0.01267	0.52446
Pair(0	5)		0.76594
Pair(1	5)		0.20475
Pair(2	5)		0.20851
Pair(3	5)		0.45693
Pair(4	5)		0.00208
Pair(0	6)		0.14733
Pair(1	6)		0.27168
Pair(2	6)		0.87515
Pair(3	6)		0.97723
Pair(4	6)		0.03624
Pair(5	6)		0.63455
Pair(0	7)		0.01327
Pair(1	7)		0.17356
Pair(2	7)		0.68396
Pair(3	7)		0.96416
Pair(4	7)		0.80188
Pair(5	7)		0.75634
Pair(6	7)		0.19653
Pair(0	8)		0.84703
Pair(1	8)		0.9103
Pair(2	8)		0.35525
Pair(3	8)		0.89416
Pair(4	8)		0.21455
Pair(5	8)		0.2197
Pair(6	8)		0.01267
Pair(7	8)		0.52446
