# Supplementary material for: Identification and Characterization of Nine Novel X-Chromosomal Short Tandem Repeats on Xp21.1, Xq21.31, and Xq23 Regions
Source: Front Genet. 2021 Nov 17;12:784605. doi: 10.3389/fgene.2021.784605 (PMC8635773; doi:10.3389/fgene.2021.784605)
Supplement: Supplementary file 4 [file Table4.XLSX]

## Sheet: Sheet 1
Supplementary Table 4. The recombination fraction (95 % credibility interval) between linkage groups.
Linkage group pair	Genetic distance (cM)	Number of recombinations/informative meiosis	Recombination fraction (%)
LG1-LG2	37.6	30/82	36.6 (26.1-47.1)
LG2-LG3	25.7	34/82	41.5 (30.7-50.0)
