# Supplementary material for: Identification and Characterization of Nine Novel X-Chromosomal Short Tandem Repeats on Xp21.1, Xq21.31, and Xq23 Regions
Source: Front Genet. 2021 Nov 17;12:784605. doi: 10.3389/fgene.2021.784605 (PMC8635773; doi:10.3389/fgene.2021.784605)
Supplement: Supplementary file 5 [file Table1.XLSX]

## Sheet: Sheet1
Supplementary Table 1. The heterozygosity and Hardy-Weinberg equilibrium test of the nine X-STRs in females.
Loci	Ho	He	p
X003	0.74648	0.68445	0.7814
X006	0.91549	0.86914	0.61976
X008	0.60563	0.55839	0.53264
X016	0.23944	0.73719	0
X018	0.76056	0.70033	0.55409
X019	0.80282	0.75397	0.97448
X028	0.78873	0.81181	0.79962
X029	0.49296	0.51573	0.13525
X033	0.80282	0.78534	0.09253
Ho.: Observed heterozygosity; He.: Expected heterozygosity; p: p values in the Hardy-Weinberg equilibrium testing.
